# Supplementary material for: Age-Dependence and Aging-Dependence: Neuronal Loss and Lifespan in a C. elegans Model of Parkinson’s Disease
Source: Biology (Basel). 2017 Dec 23;7(1):1. doi: 10.3390/biology7010001 (PMC5872027; doi:10.3390/biology7010001)
Supplement: Supplementary file 1 [file biology-07-00001-s001.zip]

Archive with 2 entries (2 files):
- supplement_.pdf
- Video S1.avi
